# Supplementary material for: Evolution of group I introns in Porifera: new evidence for intron mobility and implications for DNA barcoding
Source: BMC Evol Biol. 2017 Mar 20;17:82. doi: 10.1186/s12862-017-0928-9 (PMC5360047; doi:10.1186/s12862-017-0928-9)
Supplement: Additional file 3: — Metadata of samples used in this study. (XLSX 85 kb) [file 12862_2017_928_MOESM3_ESM.xlsx]

## Sheet: Sheet1
Accession Nr.	Voucher Nr.	internal GW Nr.	Species	Collector	Region	Locality	Latitute	Longitude	Habitat	Depth (m)	Reference	Intron
Spirophorina (introns)
KP877498	NIWA 86177		Stupenda singularis		S-Pacific	Colville Ridge, Kermadec Volcanic, New Zealand	-30.297	179.429	Ridge volcano	387-422	Kelly & Cárdenas 2016	ORF 387
JQ236882	NTM Z005917		Cinachyrella sp.1		Indian Ocean	Darwin Harbour, Larrakeyah, Australia	-12.4678	130.789	Sewage pipe		Chambers et al. 2013	ORF 714
HM032741	QMG320270	GW20211	Cinachyrella sp.1		S-Pacific	Wellington Point, Moreton Bay, Queensland, Australia	-27.5047	153.25	intertidal		Szitenberg et al. 2010	ORF 714
JQ236881	NTM Z005914		Cinachyrella sp.2		Indian Ocean	Darwin Harbour, Stevens Rock, Australia	-12.4881	130.838	Rock		Chambers et al. 2013	ORF 714
HM032740	TAU 25621		Cinachyrella sp.2	Micha Ilan	Indian Ocean	Zanzibar, Tanzania, Africa	-6.16957	39.1858	intertidal		Szitenberg et al. 2010	ORF 714
HM032739	TAU 25622		Cinachyrella sp.2	Micha Ilan	Indian Ocean	Zanzibar, Tanzania, Africa	-6.16957	39.1858	intertidal		Szitenberg et al. 2010	ORF 714
LT628277	PC937	GW8740	Cinachyrella sp.2	Chris Freeman	Indian Ocean	Site 129, Narr Kho Island, Myanmar, Thailand, Bay of Bengal	10.4256	97.9627			this study	ORF 714
LT628278	PC936	GW8739	Cinachyrella sp.2	Chris Freeman	Indian Ocean	Site 129, Narr Kho Island, Myanmar, Thailand, Bay of Bengal	10.4256	97.9627			this study	ORF 714
LT628279	BELUM:Mc8286	GW8743	Cinachyrella sp.2	Bernard Picton	Indian Ocean	Mombassa, Kenya					this study	ORF 714
LT628280	BELUM:Mc8279	GW8741	Cinachyrella sp.2	Bernard Picton	Indian Ocean	Mombassa, Kenya					this study	ORF 714
LT628281	RMNH POR11101	GW27839	Cinachyrella sp.2	Leontine Becking	Pacific	East Kalimantan, Berau, Indonesia			Reef		this study	ORF 714
LT628362	RMNH POR11161	GW27836	Cinachyrella sp.2	Leontine Becking	Pacific	East Kalimantan, Berau, Indonesia			Lake		this study	ORF714& 723
LT628363	RMNH POR11187	GW27837	Cinachyrella sp.2	Leontine Becking	Pacific	West Papua, Raja Amat, Indonesia			Mangrove		this study	ORF714& 723
EU237487	DVL-2011		Plakinastrella sp.								Kayal & Lavrov 2008	part ORF714& 723
LT628282	HBOI 24-XI-02-3-002	GW8488	Cinachyrella alloclada 1		Caribbean Sea	Bahamas				21	this study	ORF 723
LT628283	PC943	GW8745	Cinachyrella alloclada 1	Joe Lopez	N-Atlantic	Boward county, Florida					this study	ORF 723
LT628284	PC732		Cinachyrella alloclada 1	Paco Cárdenas	N-Atlantic	Summerland Key, Mote Station, Florida					this study	ORF 723
HM032738	TAU 25623		Cinachyrella alloclada 1	Micha Ilan	N-Atlantic	Bahamas					Szitenberg et al. 2010	ORF 723
LT628285	ZSM 20130197	GW27201	Cinachyrella alloclada 1	Helmut Lehnert	Caribbean Sea	Jamaica					this study	ORF 723
LT628286	ZSM 20110179	GW27187	Cinachyrella alloclada 1	Helmut Lehnert	Caribbean Sea	Jamaica					this study	ORF 723
LT628287		GW27719	Cinachyrella alloclada 1	Bob Thacker	Caribbean Sea	Bocas del Toro, Panama					this study	ORF 723
LT628288		GW3895	Cinachyrella alloclada 1	Astrid Schuster	N-Atlantic	Summerland Key, Mote Station, Florida	24.6499	-81.4551	sandy bottom	2	this study	ORF 723
LT628289		GW3918	Cinachyrella alloclada 2	Cristina Diaz	Caribbean Sea	Bocas del Toro, Panama					this study	ORF 723
LT628290		GW3919	Cinachyrella alloclada 2	Joe Lopez	N-Atlantic	Boward county, Florida					this study	ORF 723
LT628291		GW3920	Cinachyrella alloclada 2	Joe Lopez	N-Atlantic	Boward county, Florida					this study	ORF 723
LT628292		GW3921b	Cinachyrella alloclada 2b	Joe Lopez	N-Atlantic	Boward county, Florida					this study	ORF 723
LT628293	TAU 25617	GW27709	Cinachyrella alloclada 3	Micha Ilan	Caribbean Sea	Bahamas					this study	ORF 723
LT628294	PC940	GW8746	Cinachyrella alloclada 3	Joe Lopez	N-Atlantic	Boward county, Florida					this study	ORF 723
LT628295	ZMBN 81788		Cinachyrella alloclada 3	Paco Cárdenas	Caribbean Sea	Bocas del Toro, Panama					this study	ORF 723
LT628296	HBOI 27-IV-95-1-005		Cinachyrella alloclada 3		N-Atlantic	Bahamas					this study	ORF 723
LT628297	PC942	GW8744	Cinachyrella alloclada 3	Joe Lopez	N-Atlantic	Boward county, Florida					this study	ORF 723
LT628298	PC268	GW27705	Cinachyrella alloclada 3	Paco Cárdenas	Caribbean Sea	Bocas del Toro, Panama					this study	ORF 723
LT628299	HBOI 8-VI-96-6-001	GW28078	Cinachyrella alloclada 3		Caribbean Sea	Punta Borinquen, Puerto Rico	18.4879	-67.1675		11	this study	ORF 723
LT628300	HBOI 16-VII-92-2-023	GW27917	Cinachyrella alloclada 3		Gulf of Mexico	Dry Tortugas	25 06.91'N	83 37.05'W	gravel	73	this study	ORF 723
LT628301	HBOI 10-IV-05-3-011	GW27915	Cinachyrella alloclada 3		Caribbean Sea	Cay Sal Bank, Bahamas			silty bottom	89	this study	ORF 723
LT628302	HBOI 2-VIII-05-2-001	GW27913	Cinachyrella alloclada 3		N-Atlantic	Jupiter, Florida					this study	ORF 723
LT628303	MNRJ 17282	GW8493	Cinachyrella alloclada 3	Eduardo Hajdu	S-Atlantic	Brazil					this study	ORF 723
LT628304	UFBA-POR 2565	GW8486	Cinachyrella alloclada 3	Eduardo Hajdu	S-Atlantic	Salvador, Bahia, Brazil					this study	ORF 723
LT628305	UFAL-POR 0803	GW8495	Cinachyrella alloclada 3	Eduardo Hajdu	S-Atlantic	Marechal Deodoro				18	this study	ORF 723
LT628306		GW8491	Cinachyrella alloclada 3	Joe Lopez	N-Atlantic	Boward county, Florida				6	this study	ORF 723
LT628307		GW27968	Cinachyrella alloclada 3	Joe Lopez	N-Atlantic	Florida					this study	ORF 723
LT628308		GW27971	Cinachyrella alloclada 3	Joe Lopez	N-Atlantic	Florida					this study	ORF 723
LT628309		GW27966	Cinachyrella alloclada 3	Joe Lopez	N-Atlantic	Florida					this study	ORF 723
LT628310		GW27967	Cinachyrella alloclada 3	Joe Lopez	N-Atlantic	Florida					this study	ORF 723
LT628311		GW27969	Cinachyrella alloclada 3	Joe Lopez	N-Atlantic	Florida					this study	ORF 723
LT628312		GW27962	Cinachyrella alloclada 3	Joe Lopez	N-Atlantic	Florida					this study	ORF 723
LT628313		GW27942	Cinachyrella alloclada 3	Joe Lopez	N-Atlantic	Florida					this study	ORF 723
LT628314		GW27954	Cinachyrella alloclada 3	Joe Lopez	N-Atlantic	Florida					this study	ORF 723
LT628315		GW27964	Cinachyrella alloclada 3	Joe Lopez	N-Atlantic	Florida					this study	ORF 723
LT628316		GW27970	Cinachyrella alloclada 3	Joe Lopez	N-Atlantic	Florida					this study	ORF 723
LT628317		GW27945	Cinachyrella alloclada 3	Joe Lopez	N-Atlantic	Florida					this study	ORF 723
LT628318		GW27939	Cinachyrella alloclada 3	Joe Lopez	N-Atlantic	Florida					this study	ORF 723
LT628319		GW27965	Cinachyrella alloclada 3	Joe Lopez	N-Atlantic	Florida					this study	ORF 723
LT628320		GW27940	Cinachyrella alloclada 3	Joe Lopez	N-Atlantic	Florida					this study	ORF 723
LT628321		GW27936	Cinachyrella alloclada 3	Joe Lopez	N-Atlantic	Florida					this study	ORF 723
LT628322		GW27926	Cinachyrella alloclada 3	Joe Lopez	N-Atlantic	Florida					this study	ORF 723
JX177887	LB-MOL1750	GW27845	Cinachyrella cf. anomala 1	Lisa Becking	Pacific	West Papua, Raja Amat, Indonesia			Lake		this study	ORF 723
JX177886	LB-MOL1756	GW27846	Cinachyrella cf. anomala 2	Lisa Becking	Pacific	West Papua, Raja Amat, Indonesia			Lake		this study	ORF 723
JX177885	LB-MOL1757	GW27847	Cinachyrella cf. anomala 3	Lisa Becking	Pacific	West Papua, Raja Amat, Indonesia			Lake		this study	ORF 723
LT628323	RMNH POR11246	GW27844	Cinachyrella cf. anomala 4	Lisa Becking	Pacific	West Papua, Faja Ampat, Indonesia			Lake		this study	ORF 723
LT628324	RMNH POR11228	GW27850	Cinachyrella cf. providentiae	Lisa Becking	Pacific	East Kalimantan, Berau, Indonesia			Reef		this study	ORF 723
LT628325	RMNH POR11240	GW27852	Cinachyrella porosa	Lisa Becking	Pacific	East Kalimantan, Berau, Indonesia			Lake		this study	ORF 723
LT628326	RMNH POR11232	GW27853	Cinachyrella porosa	Lisa Becking	Pacific	East Kalimantan, Berau, Indonesia			Lake		this study	ORF 723
LT628327	RMNH POR11225	GW27843	Cinachyrella porosa	Lisa Becking	Pacific	East Kalimantan, Berau, Indonesia			Lake		this study	ORF 723
LT628328	PC706	GW8748	Levantiniella levantinensis	Yaniv Aluma	Mediterranean Sea	Israel					this study	ORF 723
LT628329	PC705	GW8750	Levantiniella levantinensis	Yaniv Aluma	Mediterranean Sea	Israel					this study	ORF 723
LT628330	PC707	GW8751	Levantiniella levantinensis	Yaniv Aluma	Mediterranean Sea	Israel					this study	ORF 723
JX177905	MNHN 16194		Levantiniella levantinensis	Jean Vacelet	Mediterranean Sea	Selaata, Lebanon					Szitenberg et al. 2013	ORF 723
JX177903	TAU 25618		Levantiniella levantinensis	T. Feldstein	Mediterranean Sea	Achsiv, Nahariyya, Israel					Szitenberg et al. 2013	ORF 723
JX177904	TAU 25568		Levantiniella levantinensis	T. Feldstein	Mediterranean Sea	Achsiv, Nahariyya, Israel					Szitenberg et al. 2013	ORF 723
JX177906	TAU 25529		Levantiniella levantinensis	T. Feldstein	Mediterranean Sea	Ashqelon, Israel					Szitenberg et al. 2013	ORF 723
AM076987	TAU 25456		Levantiniella levantinensis		Mediterranean Sea						Rot et al. 2006	ORF 723
LT628331	GW3412	GW3412	Cinachyrella sp.3	Dirk Erpenbeck	Red Sea	Al-Wajh, Saudi-Arabia	26.2467	36.4467	Reef	1	this study	ORF 723
LT628332	PC944	GW8749	Cinachyrella sp.4	El Amraoui Belkassem	N-Atlantic	El-Jadida, Morocco					this study	ORF 723
unpublished	no voucher		Cinachyrella sp.5		South China Sea	Wanlitong, southern Taiwan			Reef		Hsiao Master Thesis 2005	ORF 723
LT628333	HBOI 4-VII-89-1-011	GW28176	Microscleroderma sp. 1		Caribbean Sea	Martinique					this study	ORF 723
LT628334	USNM 1133739		Microscleroderma sp. 2		Caribbean Sea	Bocas del Toro, Panama					D. Lavrov, unpublished	ORF 723
LT628335	HBOI 27-X-95-1-010	GW28020	Scleritoderma sp.1		Pacific	Galapagos, Tortuga Island	-1.08307	-90.8656		242	this study	ORF 723
LT628336	HBOI 25-X-95-1-010	GW28017	Scleritoderma sp.2		Pacific	Galapagos, Isabela Island	-0.78438	-91.4422		239	this study	ORF 723
KP026315	QM G313039		Aplysinella rhax		Pacific	Vanuatu, Canal, Luganville, Espiritu Santo	-15.5322	167.196		43	Erpenbeck et al. 2014	ORF 723
LN868209	TAU 25597		Axinella polypoides	Stephan Martinez	Mediterranean Sea	Herzliya Israel			natural substrate	100	Huchon et al. 2016	ORF723&870
LN868208	TAU 25598		Agelas oroides	Stephan Martinez	Mediterranean Sea	Herzliya Israel			natural substrate	100	Huchon et al. 2016	ORF723&870
LT628364	GW2933	GW2933	Microscleroderma sp.3	Cecile Debitus	S-Pacific	French Polynesia, Society, Tahiti					this study	ORF723&870
LT628365	HBOI 26-IX-11-2-002	GW28330	Aciculites sp.1		N-Atlantic	Florida, Pourtales Terrace	24.7467	-80.4218		233	this study	ORF723&870
LT628366	HBOI 14-XI-02-3-008	GW28241	Setidium sp.1		Caribbean Sea	Bahamas	23.6386	-74.9404		569	this study	ORF723&870
LT628337	NIWA 93476	GW7991	Microscleroderma herdmani 1	Michelle Kelly	Pacific	Philippines	15.5283	119.894	Slope, Boulder on sand	52	this study	ORF 870
LT628338	NIWA 93482	GW7998	Microscleroderma herdmani 2	Michelle Kelly	Indian Ocean	Mauritius	-20.2933	57.3511	Wall, Rock	45	this study	ORF 870
LT628339	BMNH 1994.10.5.1	GW8030	Microscleroderma herdmani 3	Michelle Kelly	N-Pacific	Hawaii					this study	ORF 870
HQ269356			Plakina trilopha		Mediterranean Sea	Marseilles, France (Jarre Cave)					Gazave et. al. 2010	ORF 870
NC014852			Plakina trilopha								Gazave et. al. 2010	ORF 870
HQ269352			Plakine crypta		Mediterranean Sea	La Clotat, France (3 PP Cave)					Gazave et. al. 2010	ORF 870
NC014885			Plakine crypta								Gazave et. al. 2010	ORF 870
HM032742	MNRJ 576		Tetilla radiata		S-Atlantic	Brazil					Szitenberg et al. 2010	ORF 870
LT628340	MNRJ 17891		Tetilla quirimure	Cristina Castello-Branco	S-Atlantic	Nazaré, Bahia, Brazil					this study	ORF 870
LN868210	TAU 25600		Cymbaxinella verrucosa	Yonatan Schechtman	Mediterranean Sea	Achsiv, Nahariyya, Israel					Huchon et al. 2016	ORF 723, 966, 1141
Spirophorina (no introns)
HM592669	ZMBN 85239		Craniella cf. zetlandica	Hans Tore Rapp	N-Atlantic	Norway					Cárdenas et al. 2010	no intron
HM032751	VM14754		Craniella zetlandica	Hans Tore Rapp	N-Atlantic	Iceland					Szitenberg et al. 2010	no intron
JX177915	NIWA 28491		Craniella sagitta	Michelle Kelly	Pacific	New Zealand					Szitenberg et al. 2013	no intron
JX177917	NIWA 25206		Craniella sagitta	Michelle Kelly	Pacific	New Zealand					Szitenberg et al. 2013	no intron
JX177866	NIWA36097		Antarctotetilla grandis	Michelle Kelly	Pacific	New Zealand					Szitenberg et al. 2013	no intron
HM032749	QMG 315031		Antarctotetilla cf. sagitta		Antarctica						Szitenberg et al. 2010	no intron
JX177868	NIWA 28951		Cinachyra antarctica	Michelle Kelly	Antarctica						Szitenberg et al. 2013	no intron
JX177914	QMG 311149		Cinachyra antarctica		Antarctica						Szitenberg et al. 2013	no intron
JX177912	NIWA 28617		Fangophilina sp.	Michelle Kelly	Pacific	New Zealand					Szitenberg et al. 2013	no intron
JX177918	NIWA 28586		Fangophilina sp.	Michelle Kelly	Pacific	New Zealand					Szitenberg et al. 2013	no intron
JX177901	TAU 25619		Tetilla japonica	Sumait Putchakarn	Pacific	Thailand					Szitenberg et al. 2013	no intron
JX177898	UFBA 2586 POR		Tetilla muricyi	Julio C. C. Fernandez	S-Atlantic	Brazil					Szitenberg et al. 2013	no intron
KT351790	MBRC/ZSI S(267)		Tetilla dactyloidea	G. K. Shankar	Indian Ocean	Bay of Bengal, Publicat Lake, India	13.5612	80.1662			Shankar, G. K., NCBI, unpublished	no intron
FJ711646	ZMBN 81787		Cinachyrella kuekenthali	Paco Cárdenas	Caribbean Sea	Bocas del Toro, Panama					Cárdenas et al. 2009	no intron
EU237479			Cinachyrella kuekenthali	Dennis Lavrov	N-Atlantic	Keys, Florida					Lavrov et al. 2008	no intron
EF519603			Cinachyrella kuekenthali		Caribbean Sea						Erpenbeck et al. 2008	no intron
EF519602			Cinachyrella kuekenthali		Caribbean Sea						Erpenbeck et al. 2008	no intron
JX177883	LB436		Cinachyrella australiensis	Leontine E. Becking	Pacific	Indonesia					Szitenberg et al. 2013	no intron
JX177902	QMG 320216	GW15870	Cinachyrella australiensis	Queensland Museum	Pacific	Big Peninsula, Great Keppel Island	-23.1506	150.973	fringing reef with rocks at base, silty	12	Szitenberg et al. 2013	no intron
JX177872	RMNH POR11118		Cinachyrella australiensis	Leontine E. Becking	Pacific	Indonesia					Szitenberg et al. 2013	no intron
JX177869	RMNH POR11113		Cinachyrella australiensis	Leontine E. Becking	Pacific	Indonesia					Szitenberg et al. 2013	no intron
JX177875	RMNH POR11171		Cinachyrella australiensis	Leontine E. Becking	Pacific	Indonesia					Szitenberg et al. 2013	no intron
JX177874	RMNH POR11170		Cinachyrella australiensis	Leontine E. Becking	Pacific	Indonesia					Szitenberg et al. 2013	no intron
JX177877	LB-MOL425		Cinachyrella australiensis	Leontine E. Becking	Pacific	Indonesia					Szitenberg et al. 2013	no intron
JX177871	RMNH POR11132	GW27838	Cinachyrella australiensis	Leontine E. Becking	Pacific	East Kalimantan, Berau, Indonesia			Reef		this study	no intron
LT628341	ZMA POR 2505	GW27840	Cinachyrella australiensis	Leontine E. Becking	Pacific	Johor Straight, Singapore			Reef		this study	no intron
LT628342	RMNH POR11149	GW27833	Cinachyrella australiensis	Leontine E. Becking	Pacific	East Kalimantan, Berau, Indonesia			Lake		this study	no intron
LT628343	RMNH POR11210	GW27851	Cinachyrella paterifera	Leontine E. Becking	Pacific	East Kalimantan, Berau, Indonesia			Reef		this study	no intron
JX177889	RMNH POR11213		Cinachyrella paterifera	Leontine E. Becking	Pacific	Indonesia					Szitenberg et al. 2013	no intron
JX177890	RMNH POR11214		Cinachyrella paterifera	Leontine E. Becking	Pacific	Indonesia					Szitenberg et al. 2013	no intron
LT628344	RMNH POR11113	GW27848	Cinachyrella cf. providentiae	Leontine E. Becking	Pacific	East Kalimantan, Berau, Indonesia			Reef		this study	no intron
LT628345	RMNH POR11106	GW27849	Cinachyrella cf. providentiae	Leontine E. Becking	Pacific	East Kalimantan, Berau, Indonesia			Reef		this study	no intron
LT628346	RMNH POR2440	GW27854	Cinachyrella cf. providentiae	Leontine E. Becking	Pacific	Johor Straight, Singapore			Reef		this study	no intron
LT628347	BELUM:Mc8242		Cinachyrella sp.	Bernard Picton	Indian Ocean	Kenya					this study	no intron
LT628348	GW27157	GW27157	Cinachyrella apion	Sarah Griffiths	N-Atlantic	Florida Bay			Reef		this study	no intron
FJ711645	ZMBN 81785		Cinachyrella apion	Paco Cárdenas	Caribbean Sea	Bocas del Toro, Panama					Cárdenas et al. 2009	no intron
HM592667	ZMBN 81789		Cinachyrella apion	Tse-Lynn Loh	N-Atlantic	Florida, Keys					Cárdenas et al. 2010	no intron
EF519601	B25		Cinachyrella apion		Caribbean Sea						Erpenbeck et al. 2008	no intron
AJ843895			Cinachyrella apion		N-Atlantic	Flatts Inlet, Bermuda						no intron
HM032745	QMG 320636	GW15871	Cinachyrella schulzei		Pacific	Mielaniie Patch, Coral Sea					Szitenberg et al. 2010	no intron
HM032746	QMG 320143	GW15941	Cinachyrella schulzei		Pacific	Man and Wife Island, Keppel Island, Queensland, Australia			fringing coral reef, sand and rubble at base	22	Szitenberg et al. 2010	no intron
	QMG 317699	GW15854	Cinachyrella cf. tenuiviolacea		Pacific	Outside entrance to Star Reef lagoon, Swain Reefs, Australia			back reef	15	SBPSeq1064	no intron
LT628349	RMNH POR11268	GW27856	Paratetilla cf. arcifera	Leontine E. Becking	Pacific	East Kalimantan, Berau, Indonesia			Reef		this study	no intron
LT628350	RMNH POR11305	GW27855	Paratetilla bacca	Leontine E. Becking	Pacific	West Papua, Raja Ampat			Reef		this study	no intron
JX177900	TAU 25620		Paratetilla bacca	Sumait Putchakarn	Pacific	Thailand					Szitenberg et al. 2013	no intron
HM032744	QMG 314224		Paratetilla bacca		Pacific	Curacoa Island, Palm Island Grp, Queensland, Australia			Reef	18	Szitenberg et al. 2010	no intron
JX177892	RMNH POR 3206		Paratetilla bacca	Leontine E. Becking	Pacific	Indonesia					Szitenberg et al. 2013	no intron
JQ236883	KRC-2012		Paratetilla bacca		Pacific	Darwin Harbour, Australia					Chambers et al. 2011	no intron
LT628351	NIWA 93477	GW7976	Scleritoderma nodosum	Michelle Kelly	Pacific	Philippines			Wall, Rock	50	this study	no intron
LT628352	NIWA 93478	GW7984	Scleritoderma nodosum	Michelle Kelly	Pacific	Philippines			Limestone	17	this study	no intron
LT628353	NIWA 93481	GW7986	Scleritoderma nodosum	Michelle Kelly	Pacific	Papua New Guinea			open reef, rock	27	this study	no intron
LT628354	QMG318664	GW13833	Scleritoderma sp. 4		Pacific	Norfolk Ridge Seamount			Seamount	458	this study	no intron
LT628355	QMG318658	GW13821	Scleritoderma flabelliforme 1		Pacific	Norfolk Ridge Seamount			Seamount	540	this study	no intron
LT628356	QMG318641	GW13773	Scleritoderma flabelliforme 2		Pacific	Norfolk Ridge Seamount			Seamount	508	this study	no intron
LT628357	NIWA 93480	GW7983	Scleritoderma camusi	Michelle Kelly	Pacific	Palau, Koror, W side of Uchelbeluu reef			sand/boulder slope	231	this study	no intron
LT628358	QMG317903	GW13782	Scleritoderma camusi		Pacific	Solomon Islands				253	this study	no intron
LT628359	NIWA52836	GW8168	Aciculites manawatawhi	Michelle Kelly	Pacific	New Zealand				177	this study	no intron
LT628360	NIWA18394	GW7946	Aciculites manawatawhi	Michelle Kelly	Pacific	New Zealand, North Cape, Western continental slope			slope	270	this study	no intron
LT628361	GW5587	GW5587	Aciculites sp. 2		Pacific	Coral Sea, Osprey Reef					this study	no intron
Astrophorina
HM592670			Alectona millari									no intron
LN624205			Anaderma rancureli									no intron
HM592744			Ancorina sp.									no intron
LN624197			Callipelta sp.									no intron
HM592705			Calthropella geodioides									no intron
HM592749			Characella pachastrelloides									no intron
HM592686			Discodermia sp.									no intron
FJ711642			Ecionemia megastylifera									no intron
HM592733			Erylus topsenti									no intron
EU442194			Geodia barretti									no intron
HM592738			Geodia cydonium									no intron
EU442209			Geodia gibberosa									no intron
HM592722			Geodia vosmaeri									no intron
LN6224187			Herengeria sp.									no intron
LN624213			Isabella mirabilis									no intron
LN624214			Isabella mirabilis									no intron
LN624198			Neoaulaxinia sp.									no intron
LN624199			Neoaulaxinia sp.									no intron
LN624191			Neoschrammeniella castrum									no intron
HM592698			Pachastrella sp.									no intron
LN624206			Pleroma menoui									no intron
HM592714			Poecillastra compressa									no intron
LN624204			Reidispongia coerulea									no intron
HM592727			Rhabdastrella cordata									no intron
HM592736			Stelletta clarella									no intron
HM592712			Thenea abyssorum									no intron
LN624208			Theonella mirabilis									no intron
HM592710			Triptolemma intextum									no intron
HM592704			Vulcanella gracilis									no intron
Outgroup
EF519617			Halichondria melanodocia									no intron
NC006894			Axinella corrugata									no intron
