# Supplementary material for: Evolution of group I introns in Porifera: new evidence for intron mobility and implications for DNA barcoding
Source: BMC Evol Biol. 2017 Mar 20;17:82. doi: 10.1186/s12862-017-0928-9 (PMC5360047; doi:10.1186/s12862-017-0928-9)
Supplement: Additional file 4: — PCR and sequencing primers used in this study. (XLS 80 kb) [file 12862_2017_928_MOESM4_ESM.xls]

## Sheet: Blatt1
PCR and sequencing primers used in this study
	Nr	Name	Sequence	Reference	PCR/SEQ
	1	LCO-1490	5’-GGTCAACAAATCATAAAGATATTGG-3’	Folmer et al. 1994	PCR&SEQ
	2	COX1-R1	5’-TGTTGRGGGAAAAARGTTAAATT-3’	Rot et al. 2006	PCR&SEQ
	3	diplo-cox1-f1	5’-GGTGCWCCRGATATGGCNTTTCC-3’	Lavrov et al. 2008	PCR&SEQ
	4	diplo-cox1-r1	5’-GGTACWGCAATWATCATNGTWGC-3’	Lavrov et al. 2008	PCR&SEQ
	5	Micro-Ex1-f1	5’-TCTGTTTTAGTWGAACAAGG-3’	this study	PCR&SEQ
	6	Micro-Ex3-1r	5’-TCCATTCCTACWGTAAACATGTG-3’	this study	PCR&SEQ
	7	Tetilla-D2IN	5’-AGATTGAGGCATTACCAAAGGATA-3’	Rot et al. 2008	SEQ
	8	Tetilla-R3IN	5’-TTGAAAATAACCGTCTGCATCCAA-3’	Rot et al. 2008	SEQ
	9	Micro1-fw	5’-GAGACAGTCCGAACACTAATGTGAG-3’	this study	SEQ
	10	Micro5-fw	5’-TCAATAAACACTCGAAATGATTGAA-3’	this study	SEQ
Sample ID	Accession Nr.	Species	PCR primers (Nr.)	SEQ primers (Nr.)
PC937		Cinachyrella sp.2	1, 2	1, 2, 7, 8
PC936		Cinachyrella sp.2	1, 2	1, 2, 7, 8
BELUM:Mc8286		Cinachyrella sp.2	1, 2	1, 2, 7, 8
BELUM:Mc8279		Cinachyrella sp.2	1, 2	1, 2, 7, 8
RMNH POR11101		Cinachyrella sp.2	1, 2	1, 2, 7, 8
RMNH POR11161		Cinachyrella sp.2	1, 2	1, 2, 7, 8
RMNH POR11187		Cinachyrella sp.2	1, 2	1, 2, 7, 8
HBOI 24-XI-02-3-002		Cinachyrella alloclada 1	1, 2	1, 2, 7, 8
PC943		Cinachyrella alloclada 1	1, 2	1, 2, 7, 8
PC732		Cinachyrella alloclada 1	1, 2	1, 2, 7, 8
ZSM 20130197		Cinachyrella alloclada 1	1, 2	1, 2, 7, 8
ZSM 20110179		Cinachyrella alloclada 1	1, 2	1, 2, 7, 8
GW27719		Cinachyrella alloclada 1	1, 2	1, 2, 7, 8
GW3895		Cinachyrella alloclada 1	1, 2	1, 2, 7, 8
GW3918		Cinachyrella alloclada 2	1, 2	1, 2, 7, 8
GW3919		Cinachyrella alloclada 2	1, 2	1, 2, 7, 8
GW3920		Cinachyrella alloclada 2	1, 2	1, 2, 7, 8
GW3921b		Cinachyrella alloclada 2b	1, 2	1, 2, 7, 8
TAU 25617		Cinachyrella alloclada 3	1, 2	1, 2, 7, 8
PC940		Cinachyrella alloclada 3	1, 2	1, 2, 7, 8
ZMBN 81788		Cinachyrella alloclada 3	1, 2	1, 2, 7, 8
HBOI 27-IV-95-1-005		Cinachyrella alloclada 3	1, 2	1, 2, 7, 8
PC942		Cinachyrella alloclada 3	1, 2	1, 2, 7, 8
PC268		Cinachyrella alloclada 3	1, 2	1, 2, 7, 8
HBOI 8-VI-96-6-001		Cinachyrella alloclada 3	1, 2	1, 2, 7, 8
HBOI 16-VII-92-2-023		Cinachyrella alloclada 3	1, 2	1, 2, 7, 8
HBOI 10-IV-05-3-011		Cinachyrella alloclada 3	1, 2	1, 2, 7, 8
HBOI 2-VIII-05-2-001		Cinachyrella alloclada 3	1, 2	1, 2, 7, 8
MNRJ 17282		Cinachyrella alloclada 3	1, 2	1, 2, 7, 8
UFBA-POR 2565		Cinachyrella alloclada 3	1, 2	1, 2, 7, 8
UFAL-POR 0803		Cinachyrella alloclada 3	1, 2	1, 2, 7, 8
GW8491		Cinachyrella alloclada 3	1, 2	1, 2, 7, 8
GW27968		Cinachyrella alloclada 3	1, 2	1, 2, 7, 8
GW27946		Cinachyrella alloclada 3	1, 2	1, 2, 7, 8
GW27966		Cinachyrella alloclada 3	1, 2	1, 2, 7, 8
GW27967		Cinachyrella alloclada 3	1, 2	1, 2, 7, 8
GW27969		Cinachyrella alloclada 3	1, 2	1, 2, 7, 8
GW27962		Cinachyrella alloclada 3	1, 2	1, 2, 7, 8
GW27942		Cinachyrella alloclada 3	1, 2	1, 2, 7, 8
GW27954		Cinachyrella alloclada 3	1, 2	1, 2, 7, 8
GW27964		Cinachyrella alloclada 3	1, 2	1, 2, 7, 8
GW27970		Cinachyrella alloclada 3	1, 2	1, 2, 7, 8
GW27945		Cinachyrella alloclada 3	1, 2	1, 2, 7, 8
GW27939		Cinachyrella alloclada 3	1, 2	1, 2, 7, 8
GW27965		Cinachyrella alloclada 3	1, 2	1, 2, 7, 8
GW27940		Cinachyrella alloclada 3	1, 2	1, 2, 7, 8
GW27936		Cinachyrella alloclada 3	1, 2	1, 2, 7, 8
GW27926		Cinachyrella alloclada 3	1, 2	1, 2, 7, 8
LB-MOL1750		Cinachyrella cf. anomala 1	1, 2	1, 2, 7, 8
LB-MOL1756		Cinachyrella cf. anomala 2	1, 2	1, 2, 7, 8
LB-MOL1757		Cinachyrella cf. anomala 3	1, 2	1, 2, 7, 8
RMNH POR11246		Cinachyrella cf. anomala 4	1, 2	1, 2, 7, 8
RMNH POR11228		Cinachyrella cf. providentiae	1, 2	1, 2, 7, 8
RMNH POR11240		Cinachyrella porosa	1, 2	1, 2, 7, 8
RMNH POR11232		Cinachyrella porosa	1, 2	1, 2, 7, 8
RMNH POR11225		Cinachyrella porosa	1, 2	1, 2, 7, 8
PC706		Levantinella levantinensis	1, 2	1, 2, 7, 8
PC705		Levantinella levantinensis	1, 2	1, 2, 7, 8
PC707		Levantinella levantinensis	1, 2	1, 2, 7, 8
GW3412		Cinachyrella sp.3	1, 2	1, 2, 7, 8
PC944		Cinachyrella sp.4	1, 2	1, 2, 7, 8
HBOI 4-VII-89-1-011		Microscleroderma sp. 1	3, 4 + 5,6	3, 4, 7, 5, 6, 9, 10
USNMA1133739		Microscleroderma sp. 2	3, 4 + 5,6	3, 4, 7, 5, 6 ,9, 10
HBOI 27-X-95-1-010		Scleritoderma sp.1	3, 4	3, 4, 7
HBOI 25-X-95-1-010		Scleritoderma sp.2	3, 4	3, 4, 7
GW2933		Microscleroderma sp.3	3, 4	3, 4, 7, 5, 6, 9, 10
HBOI 26-IX-11-2-002		Aciculites sp.1	3, 4 + 5, 6	2, 5, 8, 7, 4
HBOI 14-XI-02-3-008		Setidium sp.1	3, 4 + 5, 6	2, 5, 8, 7, 4
NIWA 93476		Microscleroderma herdmani 1	3, 4 + 5,6	3, 4, 7, 5, 6, 9, 10
NIWA 93482		Microscleroderma herdmani 2	3, 4 + 5,6	3, 4, 7, 5, 6, 9, 10
BMNH 1994.10.5.1		Microscleroderma herdmani 3	3, 4 + 5,6	3, 4, 7, 5, 6,9, 10
MNRJ 17891		Tetilla quirimure	1,2	1, 2, 7, 8
RMNH POR11132		Cinachyrella australiensis	1, 2	1, 2
ZMA POR 2505		Cinachyrella australiensis	1, 2	1, 2
RMNH POR11149		Cinachyrella australiensis	1, 2	1, 2
RMNH POR11210		Cinachyrella paterifera	1,2	1, 2
RMNH POR11113		Cinachyrella cf. providentiae	1,2	1, 2
RMNH POR11106		Cinachyrella cf. providentiae	1,2	1, 2
RMNH POR2440		Cinachyrella cf. providentiae	1,2	1, 2
BELUM:Mc8242		Cinachyrella sp.	1,2	1, 2
GW27157		Cinachyrella apion	1,2	1, 2
RMNH POR11268		Paratetilla cf. arcifera	1,2	1, 2
RMNH POR11305		Paratetilla bacca	1,2	1, 2
NIWA 93477		Scleritoderma nodosum	3, 4	3, 4
NIWA 93478		Scleritoderma nodosum	3, 4	3, 4
NIWA 93481		Scleritoderma nodosum	3, 4	3, 4
QMG318664		Scleritoderma sp. 4	3, 4	3, 4
QMG318658		Scleritoderma flabelliforme 1	3, 4	3, 4
QMG318641		Scleritoderma flabelliforme 2	3, 4	3, 4
NIWA 93480		Scleritoderma camusi	3, 4	3, 4
QMG317903		Scleritoderma camusi	3, 4	3, 4
NIWA52836		Aciculites manawatawhi	3, 4	3, 4
NIWA18394		Aciculites manawatawhi	3, 4	3, 4
GW5587		Aciculites sp. 3	3, 4	3, 4
